# Supplementary material for: Longitudinal Study of Patients with Connective Tissue Disease–Interstitial Lung Disease and Response to Mycophenolate Mofetil and Rituximab
Source: Diagnostics (Basel). 2024 Nov 30;14(23):2702. doi: 10.3390/diagnostics14232702 (PMC11640232; doi:10.3390/diagnostics14232702)
Supplement: Supplementary file 1 [file diagnostics-14-02702-s001.zip]

Archive with 1 entries (1 files):
- diagnostics-3298697-supplementary.pdf
